# Supplementary material for: Development and validation of an immune‐related prognostic signature in lung adenocarcinoma
Source: Cancer Med. 2020 Jun 26;9(16):5960–75. doi: 10.1002/cam4.3240 (PMC7433810; doi:10.1002/cam4.3240)
Supplement: Supplementary file 4 — Table S1 [file CAM4-9-5960-s004.xlsx]

## Sheet: Yellow
	beta	HR (95% CI for HR)	wald.test	p.value
TMEM51	0.4744	1.607 (1.195-2.161)	9.85	0.0017
HERPUD1	-0.4654	0.6279 (0.4682-0.8421)	9.66	0.0019
FGL2	-0.4694	0.6253 (0.4644-0.8422)	9.55	0.002
ADA2	-0.4579	0.6326 (0.4708-0.8501)	9.23	0.0024
FOLR2	-0.4316	0.6495 (0.4845-0.8706)	8.33	0.0039
SASH3	-0.4327	0.6487 (0.4831-0.8712)	8.27	0.004
PTPRC	-0.4344	0.6477 (0.4808-0.8725)	8.17	0.0043
CORO1C	0.4258	1.531 (1.14-2.056)	8.02	0.0046
LTB	-0.4231	0.655 (0.4884-0.8784)	7.98	0.0047
FDCSP	-0.4094	0.6641 (0.4955-0.8899)	7.51	0.0061
EVI2B	-0.4096	0.6639 (0.4943-0.8917)	7.41	0.0065
LY86	-0.407	0.6657 (0.496-0.8934)	7.35	0.0067
CD52	-0.3988	0.6711 (0.5009-0.8991)	7.15	0.0075
IL7R	-0.3976	0.6719 (0.5003-0.9024)	6.98	0.0082
JCHAIN	-0.3876	0.6787 (0.5059-0.9106)	6.68	0.0097
GIMAP4	-0.3818	0.6827 (0.5082-0.9169)	6.43	0.011
MPEG1	-0.3847	0.6807 (0.5061-0.9154)	6.47	0.011
ARHGAP45	-0.3778	0.6854 (0.5094-0.9221)	6.23	0.013
KCTD12	-0.3705	0.6904 (0.5137-0.928)	6.03	0.014
FBP1	-0.3673	0.6926 (0.5171-0.9277)	6.07	0.014
SPP1	0.3688	1.446 (1.079-1.938)	6.09	0.014
CD74	-0.3589	0.6984 (0.5217-0.9351)	5.81	0.016
UBA7	-0.353	0.7026 (0.5229-0.944)	5.49	0.019
CYP27A1	-0.3462	0.7074 (0.5278-0.948)	5.37	0.02
CD48	-0.3515	0.7036 (0.5238-0.9452)	5.45	0.02
ARPC2	0.3452	1.412 (1.053-1.894)	5.32	0.021
FCER1A	-0.3379	0.7133 (0.5326-0.9551)	5.14	0.023
FCMR	-0.3371	0.7139 (0.5327-0.9567)	5.09	0.024
TLR2	-0.338	0.7132 (0.5314-0.9573)	5.07	0.024
GPSM3	-0.3321	0.7174 (0.5356-0.9609)	4.96	0.026
PLEKHO2	-0.3311	0.7182 (0.5352-0.9636)	4.87	0.027
SLCO2B1	-0.3356	0.7149 (0.5312-0.9622)	4.9	0.027
ID1	0.328	1.388 (1.037-1.859)	4.85	0.028
CD2	-0.3297	0.7191 (0.536-0.9648)	4.84	0.028
HCLS1	-0.327	0.7211 (0.5375-0.9674)	4.76	0.029
RNASE6	-0.3252	0.7224 (0.5379-0.9701)	4.67	0.031
CHIT1	-0.3176	0.7279 (0.5437-0.9746)	4.55	0.033
TNFSF12	-0.3153	0.7296 (0.5447-0.9772)	4.47	0.034
CORO1A	-0.3147	0.73 (0.5452-0.9776)	4.46	0.035
CD37	-0.3115	0.7323 (0.5465-0.9813)	4.35	0.037
CD79A	-0.3106	0.733 (0.547-0.9823)	4.33	0.038
CD83	-0.3114	0.7324 (0.546-0.9824)	4.32	0.038
GPR183	-0.308	0.7349 (0.548-0.9857)	4.23	0.04
MRC1	-0.3049	0.7372 (0.5501-0.988)	4.17	0.041
LST1	-0.2977	0.7425 (0.5547-0.9941)	4	0.046
CST7	-0.2968	0.7432 (0.5537-0.9975)	3.91	0.048
RENBP	-0.2959	0.7439 (0.5547-0.9977)	3.9	0.048
PIM3	0.2941	1.342 (1.001-1.799)	3.87	0.049
ARHGDIB	-0.291	0.7475 (0.5587-1)	3.84	0.05
TRIM22	-0.2946	0.7448 (0.5551-0.9995)	3.86	0.05
PTGDS	-0.2886	0.7493 (0.5598-1.003)	3.76	0.052
ETS1	-0.291	0.7475 (0.5574-1.002)	3.78	0.052
CYBB	-0.2892	0.7489 (0.5577-1.005)	3.7	0.054
SNX10	0.2881	1.334 (0.9944-1.789)	3.7	0.055
MS4A7	-0.2881	0.7497 (0.5584-1.007)	3.67	0.055
SELPLG	-0.2869	0.7506 (0.5603-1.006)	3.7	0.055
MAN2B1	-0.2823	0.754 (0.5626-1.011)	3.57	0.059
AIF1	-0.2807	0.7552 (0.5632-1.013)	3.52	0.061
MS4A6A	-0.2787	0.7568 (0.5639-1.016)	3.45	0.063
CCL17	-0.2763	0.7586 (0.567-1.015)	3.46	0.063
ARHGAP18	-0.2766	0.7583 (0.5657-1.017)	3.42	0.064
MAN1A1	-0.2753	0.7593 (0.5672-1.017)	3.42	0.064
CCL13	-0.2753	0.7594 (0.5672-1.017)	3.42	0.064
CYP1B1	-0.2742	0.7602 (0.5677-1.018)	3.39	0.066
CAPG	0.2724	1.313 (0.9804-1.759)	3.34	0.068
PDIA3	0.2712	1.311 (0.9787-1.757)	3.3	0.069
GMFG	-0.2699	0.7634 (0.5701-1.022)	3.28	0.07
FERMT3	-0.2701	0.7633 (0.5695-1.023)	3.27	0.071
CD40	-0.2685	0.7645 (0.5712-1.023)	3.26	0.071
SMAP2	-0.2682	0.7648 (0.5708-1.025)	3.23	0.072
METRNL	0.2676	1.307 (0.9764-1.749)	3.24	0.072
NR2F6	0.268	1.307 (0.9755-1.752)	3.22	0.073
PLEK	-0.2675	0.7653 (0.5701-1.027)	3.17	0.075
GLIPR2	-0.2656	0.7667 (0.5726-1.027)	3.18	0.075
LITAF	-0.2607	0.7705 (0.5758-1.031)	3.08	0.079
COLEC12	-0.2612	0.7701 (0.5746-1.032)	3.06	0.08
ATP6V1B2	-0.2603	0.7708 (0.5757-1.032)	3.06	0.08
SYK	-0.2591	0.7717 (0.5761-1.034)	3.02	0.082
LARGE2	-0.2571	0.7733 (0.5777-1.035)	2.99	0.084
NCF4	-0.2565	0.7738 (0.5775-1.037)	2.95	0.086
F13A1	-0.2552	0.7748 (0.5776-1.039)	2.9	0.089
PLXND1	-0.2526	0.7768 (0.5799-1.04)	2.87	0.09
CD53	-0.2531	0.7764 (0.5786-1.042)	2.85	0.092
SDCBP	0.2481	1.282 (0.9574-1.716)	2.78	0.095
CXCR4	-0.2502	0.7786 (0.58-1.045)	2.77	0.096
TNFRSF1B	-0.2466	0.7814 (0.5839-1.046)	2.75	0.097
CRYBG1	0.2456	1.278 (0.9554-1.711)	2.73	0.098
APOE	0.246	1.279 (0.9548-1.713)	2.72	0.099
TNIP1	0.2453	1.278 (0.9553-1.71)	2.73	0.099
CD27	-0.2455	0.7823 (0.5839-1.048)	2.7	0.1
MZB1	-0.2404	0.7863 (0.5874-1.053)	2.61	0.11
CSF1R	-0.2414	0.7855 (0.5851-1.055)	2.58	0.11
CLIC2	-0.2333	0.7919 (0.5922-1.059)	2.48	0.12
MNDA	-0.2343	0.7912 (0.5903-1.06)	2.46	0.12
CPVL	-0.2318	0.7931 (0.5916-1.063)	2.4	0.12
NUPR1	-0.2343	0.7911 (0.5907-1.06)	2.47	0.12
LCP1	-0.2328	0.7923 (0.591-1.062)	2.42	0.12
OLR1	-0.2288	0.7955 (0.5946-1.064)	2.38	0.12
CTSO	-0.2309	0.7938 (0.5934-1.062)	2.42	0.12
FCGBP	-0.2302	0.7944 (0.5931-1.064)	2.38	0.12
ATP6V0D1	-0.2234	0.7998 (0.5977-1.07)	2.26	0.13
PLA2G2D	-0.2249	0.7986 (0.5963-1.07)	2.28	0.13
TENT5C	-0.229	0.7953 (0.5924-1.068)	2.32	0.13
ARHGAP4	-0.2204	0.8022 (0.5986-1.075)	2.18	0.14
CCL2	-0.2181	0.804 (0.6012-1.075)	2.16	0.14
CD4	-0.2229	0.8002 (0.5971-1.072)	2.23	0.14
IRS2	0.2154	1.24 (0.9269-1.66)	2.1	0.15
ITM2A	-0.2162	0.8056 (0.6012-1.079)	2.1	0.15
CCDC69	-0.2164	0.8054 (0.6019-1.078)	2.12	0.15
NOL3	0.2164	1.242 (0.9279-1.661)	2.12	0.15
PIM2	-0.2133	0.8079 (0.6025-1.083)	2.03	0.15
CD3E	-0.2079	0.8123 (0.6066-1.088)	1.95	0.16
IL2RG	-0.2112	0.8096 (0.6048-1.084)	2.01	0.16
ALOX5AP	-0.2106	0.8101 (0.6051-1.085)	2	0.16
OSTF1	0.199	1.22 (0.9117-1.633)	1.79	0.18
CD3D	-0.1961	0.822 (0.6138-1.101)	1.73	0.19
ALOX5	-0.194	0.8236 (0.6153-1.102)	1.7	0.19
LAPTM5	-0.1945	0.8232 (0.6144-1.103)	1.7	0.19
HMOX1	0.1887	1.208 (0.9024-1.616)	1.61	0.2
TNFRSF14	-0.1914	0.8258 (0.6158-1.107)	1.63	0.2
MAPKAPK3	-0.1916	0.8256 (0.6172-1.104)	1.67	0.2
SH3BGRL	-0.1855	0.8306 (0.6211-1.111)	1.57	0.21
CREBL2	-0.187	0.8295 (0.6197-1.11)	1.58	0.21
TREM2	-0.1867	0.8297 (0.62-1.11)	1.58	0.21
GRB2	0.1843	1.202 (0.8987-1.609)	1.54	0.21
LXN	0.1873	1.206 (0.9011-1.614)	1.59	0.21
GSTP1	0.179	1.196 (0.8937-1.6)	1.45	0.23
ACP5	-0.1767	0.838 (0.6267-1.121)	1.42	0.23
HSD17B14	-0.1789	0.8362 (0.6255-1.118)	1.46	0.23
ITGB2	-0.1788	0.8363 (0.6245-1.12)	1.44	0.23
PLA2G4A	0.1728	1.189 (0.889-1.589)	1.36	0.24
ANKRD22	0.1727	1.189 (0.8882-1.59)	1.35	0.25
OBSL1	0.1719	1.188 (0.8877-1.589)	1.34	0.25
S100B	-0.1692	0.8443 (0.6314-1.129)	1.3	0.25
CTSC	0.1682	1.183 (0.8843-1.583)	1.28	0.26
TWF2	-0.1678	0.8455 (0.6323-1.131)	1.28	0.26
CXCL13	-0.1668	0.8463 (0.6323-1.133)	1.26	0.26
CTSS	-0.1643	0.8485 (0.634-1.136)	1.22	0.27
SOCS1	-0.1619	0.8505 (0.6359-1.138)	1.19	0.28
ADGRE5	-0.1548	0.8566 (0.6405-1.146)	1.09	0.3
CD14	-0.1563	0.8553 (0.6381-1.146)	1.09	0.3
C3AR1	-0.1519	0.8591 (0.6404-1.152)	1.03	0.31
YWHAH	0.15	1.162 (0.8685-1.554)	1.02	0.31
CTSD	-0.1468	0.8635 (0.6457-1.155)	0.98	0.32
TM7SF2	0.1473	1.159 (0.8667-1.549)	0.99	0.32
DNASE2	-0.1481	0.8624 (0.6449-1.153)	1	0.32
TCN2	-0.1429	0.8669 (0.6485-1.159)	0.93	0.33
GPT2	-0.1406	0.8688 (0.6496-1.162)	0.9	0.34
LGALS9	-0.1407	0.8687 (0.6497-1.162)	0.9	0.34
SAMHD1	-0.1415	0.8681 (0.6483-1.162)	0.9	0.34
DERL3	-0.1402	0.8692 (0.6494-1.163)	0.89	0.35
HCST	-0.1382	0.8709 (0.6513-1.164)	0.87	0.35
CCL19	-0.1394	0.8699 (0.6506-1.163)	0.88	0.35
TMEM109	-0.1384	0.8707 (0.6513-1.164)	0.87	0.35
MSR1	-0.138	0.8711 (0.6509-1.166)	0.86	0.35
CTSZ	-0.1342	0.8744 (0.6539-1.169)	0.82	0.37
LSP1	-0.1346	0.874 (0.6526-1.171)	0.82	0.37
TGFB1	-0.1319	0.8764 (0.6538-1.175)	0.78	0.38
AHNAK	0.1297	1.138 (0.8507-1.524)	0.76	0.38
MMP9	0.124	1.132 (0.846-1.515)	0.7	0.4
CARD11	0.1254	1.134 (0.8476-1.516)	0.71	0.4
GPNMB	-0.1248	0.8827 (0.6596-1.181)	0.7	0.4
UBE2J1	-0.1227	0.8845 (0.6616-1.183)	0.69	0.41
MCEMP1	-0.1193	0.8875 (0.6635-1.187)	0.65	0.42
PLTP	-0.1163	0.8902 (0.6652-1.191)	0.61	0.43
FCGR2A	-0.1156	0.8909 (0.6639-1.195)	0.59	0.44
PLA2G7	-0.1144	0.8919 (0.6661-1.194)	0.59	0.44
DAB2	-0.1133	0.8929 (0.6673-1.195)	0.58	0.45
CHST11	0.1116	1.118 (0.8364-1.495)	0.57	0.45
COTL1	0.1118	1.118 (0.8364-1.495)	0.57	0.45
ETV4	-0.1098	0.896 (0.6703-1.198)	0.55	0.46
MFSD10	0.1089	1.115 (0.8342-1.491)	0.54	0.46
CSF1	-0.1088	0.8969 (0.6705-1.2)	0.54	0.46
SEL1L	0.1055	1.111 (0.8292-1.489)	0.5	0.48
ZNF385A	-0.101	0.9039 (0.6763-1.208)	0.47	0.49
CTSB	-0.1009	0.904 (0.675-1.211)	0.46	0.5
APOC1	-0.09823	0.9064 (0.6782-1.212)	0.44	0.51
IFI16	0.09859	1.104 (0.8253-1.476)	0.44	0.51
ARL6IP5	-0.09789	0.9068 (0.6781-1.212)	0.44	0.51
DUSP4	0.09445	1.099 (0.8223-1.469)	0.41	0.52
IL4I1	0.09308	1.098 (0.8211-1.467)	0.4	0.53
GM2A	0.09336	1.098 (0.821-1.468)	0.4	0.53
PTAFR	-0.09427	0.91 (0.68-1.218)	0.4	0.53
FPR3	-0.09312	0.9111 (0.6791-1.222)	0.39	0.53
PSAP	-0.08891	0.9149 (0.6828-1.226)	0.35	0.55
CLEC2B	-0.08934	0.9145 (0.684-1.223)	0.36	0.55
TYROBP	-0.08932	0.9146 (0.6841-1.223)	0.36	0.55
MARCO	-0.08782	0.9159 (0.6852-1.224)	0.35	0.55
FCER1G	-0.0896	0.9143 (0.6837-1.223)	0.37	0.55
FKBP2	0.08721	1.091 (0.8148-1.461)	0.34	0.56
RNH1	-0.08603	0.9176 (0.6862-1.227)	0.34	0.56
CSK	-0.08459	0.9189 (0.6869-1.229)	0.32	0.57
SPI1	-0.08335	0.92 (0.6879-1.23)	0.32	0.57
AP1M2	0.08184	1.085 (0.8121-1.45)	0.31	0.58
GNAI2	-0.07829	0.9247 (0.6917-1.236)	0.28	0.6
SLAMF7	-0.07795	0.925 (0.6895-1.241)	0.27	0.6
MAFB	-0.07778	0.9252 (0.6907-1.239)	0.27	0.6
TNS3	-0.07369	0.929 (0.6946-1.242)	0.25	0.62
RAC2	-0.07228	0.9303 (0.6952-1.245)	0.24	0.63
GNA15	0.07152	1.074 (0.8037-1.436)	0.23	0.63
TESC	0.06971	1.072 (0.8019-1.434)	0.22	0.64
TNFAIP3	0.07015	1.073 (0.801-1.436)	0.22	0.64
C1QA	0.06819	1.071 (0.801-1.431)	0.21	0.65
SELL	-0.06515	0.9369 (0.701-1.252)	0.19	0.66
TPP1	0.06337	1.065 (0.797-1.424)	0.18	0.67
NAGA	-0.06264	0.9393 (0.7022-1.256)	0.18	0.67
BCL2A1	-0.06211	0.9398 (0.7031-1.256)	0.18	0.67
CD163	0.06266	1.065 (0.7953-1.425)	0.18	0.67
ATP1B1	0.06153	1.063 (0.7956-1.422)	0.17	0.68
SDC3	0.06012	1.062 (0.7938-1.421)	0.16	0.69
RHOG	0.05989	1.062 (0.7944-1.419)	0.16	0.69
C1QC	0.05939	1.061 (0.7937-1.419)	0.16	0.69
NINJ1	-0.05975	0.942 (0.7048-1.259)	0.16	0.69
IL27RA	-0.05652	0.945 (0.707-1.263)	0.15	0.7
LGMN	-0.05723	0.9444 (0.7058-1.264)	0.15	0.7
STARD10	-0.05705	0.9445 (0.7059-1.264)	0.15	0.7
NCF2	-0.05679	0.9448 (0.7063-1.264)	0.15	0.7
SLC7A2	0.05478	1.056 (0.79-1.412)	0.14	0.71
MSN	-0.05232	0.949 (0.7099-1.269)	0.12	0.72
HID1	-0.05254	0.9488 (0.7095-1.269)	0.13	0.72
ADAMDEC1	-0.04678	0.9543 (0.7125-1.278)	0.1	0.75
SH3KBP1	0.04779	1.049 (0.7848-1.402)	0.1	0.75
RHOA	0.04541	1.046 (0.7823-1.4)	0.09	0.76
TSPAN4	-0.04591	0.9551 (0.7145-1.277)	0.1	0.76
IDS	0.04329	1.044 (0.7804-1.397)	0.08	0.77
DPM2	0.04289	1.044 (0.7811-1.395)	0.08	0.77
NRP1	-0.04356	0.9574 (0.716-1.28)	0.09	0.77
ACP2	0.04172	1.043 (0.7802-1.393)	0.08	0.78
MYD88	0.03925	1.04 (0.7778-1.391)	0.07	0.79
MDFIC	0.03787	1.039 (0.7769-1.388)	0.07	0.8
C5AR1	0.03766	1.038 (0.7761-1.389)	0.06	0.8
LIPA	-0.03655	0.9641 (0.7213-1.289)	0.06	0.81
IER3IP1	-0.03358	0.967 (0.722-1.295)	0.05	0.82
SRGN	0.03315	1.034 (0.772-1.384)	0.05	0.82
TLN1	-0.03232	0.9682 (0.7235-1.296)	0.05	0.83
MFSD1	-0.03095	0.9695 (0.7249-1.297)	0.04	0.83
MGAT1	0.03087	1.031 (0.7714-1.379)	0.04	0.83
PEA15	0.02912	1.03 (0.77-1.377)	0.04	0.84
CD44	0.03077	1.031 (0.7712-1.379)	0.04	0.84
LYN	-0.02872	0.9717 (0.7262-1.3)	0.04	0.85
AP1B1	-0.02737	0.973 (0.7276-1.301)	0.03	0.85
ADAM8	-0.02864	0.9718 (0.7265-1.3)	0.04	0.85
LAMP2	0.0254	1.026 (0.7676-1.371)	0.03	0.86
MS4A4A	0.02571	1.026 (0.7671-1.372)	0.03	0.86
SLAMF8	-0.02658	0.9738 (0.7277-1.303)	0.03	0.86
CDK2AP2	0.0262	1.027 (0.7675-1.373)	0.03	0.86
IMPA2	0.02351	1.024 (0.7656-1.369)	0.03	0.87
TGM2	0.02307	1.023 (0.7645-1.37)	0.02	0.88
RAPGEF1	0.0227	1.023 (0.764-1.37)	0.02	0.88
FCGR3A	-0.0217	0.9785 (0.7302-1.311)	0.02	0.88
RETN	-0.0197	0.9805 (0.733-1.312)	0.02	0.89
SPRED1	-0.02073	0.9795 (0.7315-1.312)	0.02	0.89
RGS1	0.01861	1.019 (0.7604-1.365)	0.02	0.9
GLUL	-0.0183	0.9819 (0.7344-1.313)	0.02	0.9
SLFN5	0.01767	1.018 (0.7608-1.362)	0.01	0.91
CRTAP	-0.01411	0.986 (0.7375-1.318)	0.01	0.92
DPYD	-0.01139	0.9887 (0.7388-1.323)	0.01	0.94
MOB3A	-0.01113	0.9889 (0.7396-1.322)	0.01	0.94
VSIG4	-0.01014	0.9899 (0.7407-1.323)	0	0.95
C1QB	0.00859	1.009 (0.7546-1.348)	0	0.95
ACSL1	-0.007609	0.9924 (0.7425-1.326)	0	0.96
PLPP2	-0.008155	0.9919 (0.7419-1.326)	0	0.96
CCL18	-0.007942	0.9921 (0.742-1.326)	0	0.96
GRN	-0.005394	0.9946 (0.7442-1.329)	0	0.97
HEXB	-0.004453	0.9956 (0.7448-1.331)	0	0.98
SIRPA	-0.004058	0.996 (0.7438-1.334)	0	0.98
CCR1	0.003357	1.003 (0.7495-1.343)	0	0.98
APOBEC3C	-0.001971	0.998 (0.7464-1.334)	0	0.99
PRNP	-0.002746	0.9973 (0.746-1.333)	0	0.99
IGLL5	-4.841e-05	1 (0.7474-1.338)	0	1

## Sheet: Blue
	beta	HR (95% CI for HR)	wald.test	p.value
RANGAP1	0.5805	1.787 (1.329-2.404)	14.7	0.00012
RRM2	0.5839	1.793 (1.33-2.417)	14.7	0.00013
PTGES3	0.5807	1.787 (1.323-2.414)	14.3	0.00015
LMNB2	0.5671	1.763 (1.313-2.367)	14.2	0.00016
FKBP3	0.5734	1.774 (1.316-2.392)	14.2	0.00017
NUSAP1	0.5665	1.762 (1.311-2.368)	14.1	0.00017
ECT2	0.5596	1.75 (1.302-2.353)	13.7	0.00021
CCT7	0.5626	1.755 (1.302-2.366)	13.6	0.00022
FUCA2	0.56	1.751 (1.301-2.356)	13.6	0.00022
AHSA1	0.556	1.744 (1.296-2.347)	13.5	0.00024
CKAP4	0.5537	1.74 (1.294-2.339)	13.5	0.00024
OSGIN2	0.55	1.733 (1.29-2.329)	13.3	0.00026
DERA	0.5521	1.737 (1.287-2.345)	13	0.00031
PPIA	0.5402	1.716 (1.276-2.308)	12.8	0.00035
FOSL1	0.5365	1.71 (1.273-2.296)	12.7	0.00036
KPNA2	0.5371	1.711 (1.272-2.301)	12.6	0.00038
RUVBL2	0.5417	1.719 (1.273-2.321)	12.5	0.00041
SNRPA	0.5319	1.702 (1.266-2.288)	12.4	0.00042
PSMB7	0.5305	1.7 (1.266-2.283)	12.4	0.00042
CBX3	0.5298	1.699 (1.264-2.283)	12.3	0.00044
PXMP4	-0.5301	0.5886 (0.438-0.7909)	12.4	0.00044
SFTA3	-0.5319	0.5875 (0.4365-0.7907)	12.3	0.00045
EIF4G1	0.5268	1.694 (1.262-2.274)	12.3	0.00046
PSME3	0.5222	1.686 (1.255-2.265)	12	0.00053
DARS	0.5203	1.683 (1.252-2.261)	11.9	0.00056
HSPD1	0.5197	1.682 (1.251-2.26)	11.9	0.00057
RACGAP1	0.5188	1.68 (1.251-2.256)	11.9	0.00057
AP2M1	0.5188	1.68 (1.251-2.257)	11.9	0.00057
TUBA1B	0.5188	1.68 (1.25-2.258)	11.8	0.00058
POLD2	0.5197	1.682 (1.248-2.265)	11.7	0.00063
TMX1	0.5182	1.679 (1.247-2.26)	11.7	0.00063
FKBP4	0.5103	1.666 (1.241-2.235)	11.6	0.00067
BZW2	0.5109	1.667 (1.241-2.239)	11.5	0.00069
TACC3	0.5124	1.669 (1.241-2.245)	11.5	0.00069
MCM4	0.505	1.657 (1.234-2.225)	11.3	0.00078
PSMD2	0.506	1.659 (1.233-2.231)	11.2	0.00082
GTF3C6	0.5088	1.663 (1.233-2.244)	11.1	0.00087
SEMA4B	0.4986	1.646 (1.227-2.209)	11	0.00088
RALB	0.5019	1.652 (1.229-2.221)	11	0.00089
BIRC5	0.5023	1.652 (1.228-2.223)	11	0.00091
CCNB1	0.4988	1.647 (1.226-2.212)	11	0.00092
SFTPB	-0.4996	0.6068 (0.4514-0.8156)	11	0.00093
BOP1	0.4979	1.645 (1.224-2.211)	10.9	0.00097
SEC13	0.4979	1.645 (1.224-2.213)	10.9	0.00098
ST3GAL4	0.4928	1.637 (1.219-2.198)	10.8	0.001
CACNA2D2	-0.4995	0.6069 (0.4505-0.8174)	10.8	0.001
TPX2	0.4929	1.637 (1.22-2.197)	10.8	0.001
PSMD11	0.4964	1.643 (1.222-2.208)	10.8	0.001
FOXM1	0.4916	1.635 (1.218-2.194)	10.7	0.001
FAM136A	0.4889	1.63 (1.215-2.188)	10.6	0.0011
ZWINT	0.4897	1.632 (1.215-2.192)	10.6	0.0011
CCNB2	0.487	1.627 (1.212-2.185)	10.5	0.0012
PPM1G	0.4871	1.628 (1.212-2.186)	10.5	0.0012
TXNDC11	-0.4864	0.6148 (0.4577-0.8259)	10.4	0.0012
MRPL51	0.4922	1.636 (1.216-2.201)	10.6	0.0012
SLC38A1	0.4839	1.622 (1.209-2.176)	10.4	0.0012
TTLL12	0.4848	1.624 (1.209-2.18)	10.4	0.0013
GAPDH	0.4832	1.621 (1.208-2.176)	10.4	0.0013
SUSD2	-0.4839	0.6164 (0.4591-0.8275)	10.4	0.0013
LDHA	0.4791	1.615 (1.203-2.168)	10.2	0.0014
TPI1	0.4817	1.619 (1.204-2.176)	10.2	0.0014
GOLT1B	0.4823	1.62 (1.205-2.177)	10.2	0.0014
CMAS	0.4812	1.618 (1.204-2.174)	10.2	0.0014
CFL1	0.4786	1.614 (1.201-2.168)	10.1	0.0015
NBDY	0.4884	1.63 (1.206-2.203)	10.1	0.0015
YWHAG	0.4761	1.61 (1.2-2.159)	10.1	0.0015
FARSB	0.477	1.611 (1.198-2.167)	9.96	0.0016
PSMC3	0.4756	1.609 (1.198-2.161)	9.99	0.0016
TRIP13	0.4713	1.602 (1.194-2.15)	9.88	0.0017
PTTG1	0.4764	1.61 (1.197-2.167)	9.89	0.0017
P4HA1	0.4698	1.6 (1.191-2.149)	9.74	0.0018
CISH	-0.4701	0.625 (0.4651-0.8398)	9.72	0.0018
EIF2S2	0.4659	1.593 (1.187-2.139)	9.6	0.0019
GGT6	-0.4655	0.6278 (0.4679-0.8425)	9.63	0.0019
FOLR1	-0.4632	0.6292 (0.4695-0.8434)	9.61	0.0019
SQLE	0.464	1.59 (1.187-2.132)	9.64	0.0019
TRIM28	0.4609	1.585 (1.183-2.125)	9.52	0.002
TMPRSS2	-0.4662	0.6274 (0.4662-0.8442)	9.47	0.0021
LRRC59	0.4633	1.589 (1.183-2.136)	9.45	0.0021
TIMELESS	0.4596	1.583 (1.181-2.124)	9.42	0.0021
ITGA6	0.4595	1.583 (1.18-2.124)	9.4	0.0022
TMX2	0.4554	1.577 (1.176-2.115)	9.24	0.0024
KIFC1	0.4545	1.575 (1.175-2.112)	9.23	0.0024
CCT4	0.4547	1.576 (1.173-2.117)	9.12	0.0025
TOP2A	0.4501	1.569 (1.17-2.103)	9.07	0.0026
USP5	0.4552	1.577 (1.172-2.12)	9.08	0.0026
KPNB1	0.4515	1.571 (1.171-2.106)	9.1	0.0026
MTHFD2	0.4545	1.575 (1.171-2.119)	9.03	0.0027
RAC1	0.451	1.57 (1.169-2.108)	8.98	0.0027
MRPL47	0.4534	1.574 (1.171-2.115)	9.03	0.0027
ARNTL2	0.4489	1.567 (1.167-2.104)	8.91	0.0028
EIF6	0.4523	1.572 (1.168-2.116)	8.91	0.0028
UBE2T	0.4494	1.567 (1.167-2.104)	8.94	0.0028
PCBP2	0.4528	1.573 (1.169-2.116)	8.94	0.0028
RDX	0.4478	1.565 (1.166-2.1)	8.9	0.0029
EIF4A3	0.449	1.567 (1.167-2.104)	8.9	0.0029
VDAC2	0.4475	1.564 (1.164-2.102)	8.82	0.003
CYP4B1	-0.4454	0.6406 (0.4765-0.8611)	8.71	0.0032
STRAP	0.4454	1.561 (1.161-2.099)	8.68	0.0032
KCNQ1	-0.4408	0.6435 (0.4797-0.8632)	8.65	0.0033
TUBA4A	0.4391	1.551 (1.156-2.082)	8.56	0.0034
ATAD2	0.4396	1.552 (1.157-2.082)	8.6	0.0034
CTSH	-0.4365	0.6463 (0.4823-0.8662)	8.54	0.0035
CDCA5	0.4378	1.549 (1.154-2.079)	8.5	0.0035
TUBA1C	0.438	1.55 (1.155-2.08)	8.51	0.0035
STC1	0.4354	1.546 (1.152-2.074)	8.43	0.0037
RNASE1	-0.4322	0.6491 (0.4846-0.8694)	8.4	0.0037
UBALD2	0.4366	1.548 (1.152-2.078)	8.43	0.0037
CDCP1	0.4319	1.54 (1.15-2.063)	8.38	0.0038
UBE2S	0.4324	1.541 (1.149-2.066)	8.36	0.0038
MRPL15	0.4343	1.544 (1.15-2.073)	8.34	0.0039
IGF2BP2	0.4286	1.535 (1.145-2.057)	8.23	0.0041
ADIPOR2	0.4292	1.536 (1.146-2.059)	8.26	0.0041
CEP55	0.43	1.537 (1.146-2.062)	8.24	0.0041
EIF2S3	0.4328	1.542 (1.147-2.072)	8.23	0.0041
SLC27A4	0.4308	1.538 (1.146-2.065)	8.23	0.0041
PSMA5	0.4301	1.537 (1.144-2.065)	8.16	0.0043
DARS2	0.4257	1.531 (1.142-2.052)	8.09	0.0044
TFG	0.4265	1.532 (1.143-2.054)	8.12	0.0044
MDH1	0.4268	1.532 (1.141-2.057)	8.07	0.0045
RRM1	0.4232	1.527 (1.14-2.045)	8.05	0.0046
NPC2	-0.4236	0.6547 (0.4885-0.8773)	8.04	0.0046
DDX56	0.4253	1.53 (1.14-2.053)	8.03	0.0046
PCNA	0.426	1.531 (1.14-2.057)	8	0.0047
ASF1B	0.4211	1.524 (1.135-2.045)	7.88	0.005
TUBG1	0.4224	1.526 (1.136-2.049)	7.87	0.005
HMGA1	0.4214	1.524 (1.135-2.047)	7.84	0.0051
MKI67	0.4174	1.518 (1.133-2.034)	7.82	0.0052
OTUB1	0.4196	1.521 (1.134-2.042)	7.82	0.0052
CENPW	0.42	1.522 (1.133-2.045)	7.76	0.0053
UBE2M	0.4183	1.519 (1.132-2.04)	7.75	0.0054
DCUN1D5	0.4133	1.512 (1.128-2.026)	7.65	0.0057
AURKB	0.412	1.51 (1.127-2.024)	7.6	0.0058
KHSRP	0.4116	1.509 (1.127-2.022)	7.62	0.0058
RIPK2	0.4124	1.51 (1.126-2.026)	7.57	0.0059
PPP1CC	0.412	1.51 (1.125-2.026)	7.53	0.0061
MELTF	0.4109	1.508 (1.125-2.022)	7.53	0.0061
CDC37	0.4098	1.506 (1.124-2.019)	7.53	0.0061
ABCF2	0.4073	1.503 (1.122-2.013)	7.45	0.0063
C19orf48	0.4082	1.504 (1.121-2.018)	7.41	0.0065
ALDH2	-0.4069	0.6657 (0.4963-0.8929)	7.38	0.0066
ENO1	0.4055	1.5 (1.119-2.011)	7.36	0.0067
RTRAF	0.4065	1.502 (1.12-2.014)	7.36	0.0067
ACTL6A	0.406	1.501 (1.119-2.012)	7.36	0.0067
SLC22A31	-0.4078	0.6651 (0.4952-0.8932)	7.35	0.0067
RBPMS	-0.4052	0.6668 (0.4973-0.8941)	7.33	0.0068
CCDC86	0.4021	1.495 (1.116-2.003)	7.26	0.007
TMEM163	-0.4018	0.6691 (0.4992-0.8968)	7.23	0.0072
SRM	0.4045	1.499 (1.115-2.014)	7.2	0.0073
SSB	0.3997	1.491 (1.113-1.998)	7.17	0.0074
PMAIP1	0.3993	1.491 (1.112-1.998)	7.15	0.0075
SLC34A2	-0.4029	0.6684 (0.4975-0.8981)	7.15	0.0075
FCGRT	-0.3979	0.6717 (0.5012-0.9002)	7.09	0.0077
SH3GL1	0.3985	1.49 (1.111-1.998)	7.08	0.0078
RND3	0.3977	1.488 (1.11-1.996)	7.06	0.0079
KARS	0.3957	1.485 (1.109-1.99)	7.04	0.008
RANBP1	0.3971	1.488 (1.108-1.997)	7	0.0082
DLD	0.3966	1.487 (1.108-1.994)	7	0.0082
GARS	0.3969	1.487 (1.107-1.997)	6.96	0.0083
CCT5	0.3948	1.484 (1.107-1.989)	6.97	0.0083
NLRP2	-0.393	0.675 (0.5039-0.9042)	6.95	0.0084
TMEM185B	0.3933	1.482 (1.106-1.986)	6.93	0.0085
JUP	0.3933	1.482 (1.105-1.987)	6.92	0.0085
ACP1	0.3924	1.481 (1.105-1.984)	6.89	0.0086
CDCA8	0.3933	1.482 (1.105-1.987)	6.9	0.0086
RCC1	0.3928	1.481 (1.103-1.989)	6.82	0.009
C11orf24	0.3887	1.475 (1.101-1.976)	6.8	0.0091
RFTN1	-0.3892	0.6776 (0.5053-0.9085)	6.76	0.0093
CCT8	0.3886	1.475 (1.1-1.978)	6.73	0.0095
TMPO	0.3873	1.473 (1.099-1.975)	6.7	0.0096
SLC35F2	0.3885	1.475 (1.099-1.979)	6.7	0.0096
SNRPB	0.3882	1.474 (1.098-1.979)	6.68	0.0097
YKT6	0.3849	1.47 (1.097-1.969)	6.66	0.0099
PARL	0.3835	1.467 (1.094-1.968)	6.55	0.01
MAP4K4	0.3837	1.468 (1.095-1.967)	6.6	0.01
U2AF2	0.3778	1.459 (1.09-1.953)	6.45	0.011
NDUFA10	0.3779	1.459 (1.089-1.955)	6.4	0.011
RHNO1	0.3805	1.463 (1.09-1.964)	6.41	0.011
FSTL3	0.3815	1.465 (1.093-1.963)	6.53	0.011
GGH	0.3793	1.461 (1.089-1.96)	6.41	0.011
HK2	0.3778	1.459 (1.089-1.954)	6.41	0.011
XPOT	0.3779	1.459 (1.088-1.957)	6.37	0.012
SSRP1	0.3731	1.452 (1.084-1.945)	6.26	0.012
TMEM243	-0.3764	0.6864 (0.5122-0.9198)	6.35	0.012
NRAS	0.377	1.458 (1.086-1.956)	6.31	0.012
DDX23	0.3738	1.453 (1.085-1.947)	6.27	0.012
HILPDA	0.3757	1.456 (1.085-1.954)	6.27	0.012
CHRAC1	0.3794	1.461 (1.088-1.962)	6.37	0.012
MCRS1	0.3769	1.458 (1.088-1.953)	6.37	0.012
PAICS	0.3778	1.459 (1.088-1.957)	6.35	0.012
TCP1	0.3757	1.456 (1.087-1.951)	6.34	0.012
IMMT	0.3713	1.45 (1.082-1.942)	6.19	0.013
MLF2	0.3743	1.454 (1.083-1.951)	6.22	0.013
PYGL	0.3742	1.454 (1.084-1.95)	6.23	0.013
LTBR	0.3745	1.454 (1.081-1.957)	6.11	0.013
PEBP4	-0.3716	0.6896 (0.5148-0.9239)	6.2	0.013
NAPSA	-0.374	0.688 (0.5129-0.9228)	6.23	0.013
TOMM22	0.3687	1.446 (1.077-1.941)	6.03	0.014
ADRM1	0.3688	1.446 (1.076-1.943)	5.98	0.014
YDJC	0.3683	1.445 (1.076-1.941)	5.99	0.014
COPS7A	0.3676	1.444 (1.077-1.937)	6.02	0.014
UBE2C	0.3656	1.441 (1.075-1.932)	5.98	0.014
CDCA4	0.3674	1.444 (1.076-1.937)	6	0.014
C16orf89	-0.3661	0.6935 (0.5176-0.929)	6.02	0.014
NABP2	0.3668	1.443 (1.076-1.936)	5.99	0.014
PLOD2	0.3627	1.437 (1.072-1.926)	5.89	0.015
SFTPD	-0.3635	0.6953 (0.5186-0.9321)	5.91	0.015
MCM6	0.362	1.436 (1.071-1.925)	5.86	0.015
KIF2C	0.3635	1.438 (1.073-1.928)	5.92	0.015
EIF3H	0.3692	1.447 (1.076-1.945)	5.97	0.015
BRMS1	0.3626	1.437 (1.071-1.928)	5.85	0.016
TCF19	0.3594	1.432 (1.069-1.919)	5.8	0.016
YWHAQ	0.3598	1.433 (1.068-1.923)	5.76	0.016
CALM3	0.359	1.432 (1.07-1.917)	5.81	0.016
FEN1	0.3586	1.431 (1.068-1.919)	5.75	0.016
PA2G4	0.3594	1.432 (1.068-1.921)	5.76	0.016
COLGALT1	0.3584	1.431 (1.069-1.916)	5.8	0.016
BZW1	0.3584	1.431 (1.067-1.919)	5.74	0.017
SPINDOC	0.3553	1.427 (1.065-1.911)	5.67	0.017
PRMT1	0.3554	1.427 (1.066-1.91)	5.69	0.017
ANP32B	0.3583	1.431 (1.067-1.918)	5.74	0.017
MCM2	0.3554	1.427 (1.065-1.912)	5.67	0.017
HMGB1	0.3534	1.424 (1.061-1.911)	5.55	0.018
HNRNPAB	0.3559	1.427 (1.064-1.915)	5.64	0.018
MTA2	0.3509	1.42 (1.061-1.901)	5.57	0.018
CDC20	0.3533	1.424 (1.062-1.909)	5.58	0.018
PPIF	0.3526	1.423 (1.062-1.906)	5.58	0.018
DENR	0.3534	1.424 (1.064-1.906)	5.64	0.018
HSPBP1	0.3547	1.426 (1.063-1.912)	5.61	0.018
LDHB	0.3507	1.42 (1.06-1.903)	5.51	0.019
NDUFA8	0.3523	1.422 (1.06-1.908)	5.53	0.019
SHMT2	0.3531	1.424 (1.06-1.912)	5.5	0.019
AATF	0.349	1.418 (1.059-1.898)	5.49	0.019
ERGIC2	0.3503	1.42 (1.059-1.903)	5.49	0.019
GTF3C5	0.3503	1.419 (1.06-1.901)	5.52	0.019
CYC1	0.3494	1.418 (1.056-1.904)	5.4	0.02
GOT1	0.3464	1.414 (1.055-1.895)	5.37	0.02
HSP90AA1	0.3475	1.415 (1.056-1.896)	5.42	0.02
MRPS2	0.3508	1.42 (1.057-1.908)	5.42	0.02
RHOBTB2	-0.3494	0.7051 (0.5259-0.9454)	5.45	0.02
MRPS16	0.3494	1.418 (1.054-1.909)	5.31	0.021
SNX7	0.3443	1.411 (1.053-1.89)	5.32	0.021
EIF3B	0.343	1.409 (1.052-1.888)	5.29	0.021
WFDC2	-0.3405	0.7114 (0.5316-0.9521)	5.25	0.022
NCAPD2	0.3414	1.407 (1.05-1.884)	5.25	0.022
UBL4A	0.3432	1.409 (1.052-1.889)	5.28	0.022
PKM	0.343	1.409 (1.051-1.889)	5.26	0.022
FBXO32	0.3374	1.401 (1.047-1.877)	5.13	0.023
PRPF19	0.3389	1.403 (1.048-1.879)	5.18	0.023
MTPN	0.3363	1.4 (1.045-1.876)	5.07	0.024
TNNT1	0.3372	1.401 (1.045-1.878)	5.09	0.024
AURKA	0.3347	1.398 (1.044-1.871)	5.06	0.024
CD109	0.3364	1.4 (1.045-1.875)	5.1	0.024
SMS	0.338	1.402 (1.046-1.879)	5.12	0.024
MRPS35	0.337	1.401 (1.044-1.88)	5.04	0.025
TNFRSF1A	0.3353	1.398 (1.044-1.874)	5.04	0.025
MTFR1	0.3355	1.399 (1.043-1.876)	5.01	0.025
HSF1	0.3357	1.399 (1.043-1.876)	5.02	0.025
ARL6IP1	0.3369	1.401 (1.043-1.881)	5.02	0.025
AIMP2	0.3318	1.393 (1.04-1.867)	4.93	0.026
ATP13A4	-0.3339	0.7161 (0.5338-0.9606)	4.96	0.026
P3H4	0.3314	1.393 (1.04-1.866)	4.93	0.026
EBNA1BP2	0.3325	1.394 (1.04-1.87)	4.94	0.026
PHB2	0.3355	1.399 (1.041-1.879)	4.95	0.026
CALU	0.33	1.391 (1.038-1.864)	4.89	0.027
HNRNPF	0.329	1.39 (1.038-1.86)	4.89	0.027
RDH11	0.3309	1.392 (1.039-1.866)	4.9	0.027
PTMA	0.3335	1.396 (1.039-1.875)	4.91	0.027
OLA1	0.3303	1.391 (1.037-1.866)	4.86	0.027
PGM1	0.3271	1.387 (1.036-1.857)	4.82	0.028
RAB1B	0.3279	1.388 (1.037-1.858)	4.85	0.028
RAN	0.3308	1.392 (1.037-1.869)	4.85	0.028
SRSF9	0.3287	1.389 (1.037-1.861)	4.85	0.028
CAD	0.3253	1.384 (1.034-1.853)	4.78	0.029
RFC2	0.3285	1.389 (1.035-1.865)	4.78	0.029
ATP1B3	0.3269	1.387 (1.034-1.86)	4.76	0.029
TIMM23	0.3284	1.389 (1.035-1.864)	4.79	0.029
AMFR	0.3265	1.386 (1.033-1.86)	4.73	0.03
RPN2	0.3239	1.382 (1.032-1.853)	4.7	0.03
NAA50	0.3239	1.382 (1.032-1.852)	4.71	0.03
KRT8	0.321	1.378 (1.029-1.846)	4.63	0.031
ST3GAL5	-0.321	0.7254 (0.5415-0.9717)	4.63	0.031
PTDSS1	0.3215	1.379 (1.029-1.849)	4.63	0.031
EIF5B	0.3217	1.379 (1.029-1.849)	4.63	0.031
PAK2	0.319	1.376 (1.028-1.842)	4.6	0.032
SLC16A1	0.3152	1.37 (1.022-1.837)	4.44	0.035
RAD21	0.3143	1.369 (1.021-1.836)	4.41	0.036
PIP4K2C	0.3111	1.365 (1.019-1.828)	4.35	0.037
ARPC5L	0.3113	1.365 (1.019-1.829)	4.35	0.037
KCTD5	0.3122	1.366 (1.02-1.831)	4.37	0.037
HMCES	0.3117	1.366 (1.019-1.831)	4.35	0.037
RFC4	0.3092	1.362 (1.017-1.824)	4.31	0.038
FKBP10	0.3104	1.364 (1.018-1.827)	4.33	0.038
POLR2H	0.3087	1.362 (1.017-1.824)	4.28	0.038
ASPH	0.3072	1.36 (1.015-1.821)	4.25	0.039
FARSA	0.3052	1.357 (1.014-1.815)	4.22	0.04
CSAG1	0.3066	1.359 (1.013-1.823)	4.19	0.041
RPS6KA4	0.3043	1.356 (1.012-1.815)	4.18	0.041
AHCY	0.3088	1.362 (1.013-1.83)	4.19	0.041
POFUT1	0.303	1.354 (1.011-1.813)	4.13	0.042
SELENBP1	-0.3024	0.739 (0.5511-0.991)	4.08	0.043
C15orf48	0.3007	1.351 (1.008-1.811)	4.05	0.044
MALL	-0.3004	0.7405 (0.5525-0.9924)	4.05	0.044
SKA2	0.3	1.35 (1.007-1.809)	4.03	0.045
ATP5F1B	0.2998	1.35 (1.007-1.809)	4.03	0.045
HSPA1B	0.2973	1.346 (1.006-1.802)	4	0.046
LRRC42	0.2972	1.346 (1.004-1.804)	3.96	0.047
AP2S1	0.2971	1.346 (1.004-1.804)	3.95	0.047
PFN2	0.2961	1.345 (1.002-1.804)	3.9	0.048
MTCH2	0.2953	1.344 (1.002-1.802)	3.89	0.049
UNG	0.2915	1.338 (0.9998-1.792)	3.84	0.05
PGAM1	0.2915	1.338 (0.9997-1.792)	3.83	0.05
MYBL2	0.2921	1.339 (1-1.793)	3.84	0.05
CST3	-0.2903	0.7481 (0.559-1.001)	3.81	0.051
IDH3B	0.2906	1.337 (0.9989-1.79)	3.81	0.051
PLOD1	0.2904	1.337 (0.9982-1.791)	3.79	0.051
CTDNEP1	0.2911	1.338 (0.9987-1.792)	3.81	0.051
ACTG1	0.2909	1.338 (0.9984-1.792)	3.8	0.051
SKAP2	0.2921	1.339 (0.9992-1.795)	3.82	0.051
CTPS1	0.2893	1.335 (0.9971-1.789)	3.77	0.052
MRPL37	0.2874	1.333 (0.9957-1.784)	3.73	0.053
HLTF	0.288	1.334 (0.9958-1.787)	3.73	0.053
RNASEH2A	0.2874	1.333 (0.9953-1.785)	3.72	0.054
ALYREF	0.2856	1.331 (0.9936-1.782)	3.67	0.055
E2F1	0.2864	1.332 (0.9938-1.784)	3.68	0.055
NDUFS6	0.2871	1.333 (0.9937-1.787)	3.68	0.055
KLHL5	0.2837	1.328 (0.9922-1.778)	3.64	0.056
PSMD7	0.2842	1.329 (0.9928-1.778)	3.65	0.056
AAMP	0.2853	1.33 (0.9923-1.783)	3.64	0.056
TMEM132A	0.2824	1.326 (0.9911-1.775)	3.61	0.057
SCTR	-0.2866	0.7508 (0.559-1.008)	3.63	0.057
ERG28	0.2825	1.326 (0.9903-1.777)	3.59	0.058
SLC25A1	0.2825	1.326 (0.9909-1.775)	3.61	0.058
DERL1	0.2815	1.325 (0.9885-1.776)	3.54	0.06
PDIA6	0.2804	1.324 (0.9881-1.773)	3.53	0.06
NOP58	0.2796	1.323 (0.9878-1.771)	3.52	0.06
SEC23A	0.2795	1.323 (0.9882-1.77)	3.53	0.06
RNF26	0.2805	1.324 (0.9881-1.774)	3.53	0.06
YBX1	0.2814	1.325 (0.9866-1.78)	3.5	0.061
POLE3	0.2794	1.322 (0.9869-1.772)	3.5	0.061
MEX3D	0.2777	1.32 (0.9869-1.766)	3.5	0.061
ACOT7	0.2797	1.323 (0.9877-1.771)	3.52	0.061
LSM4	0.2807	1.324 (0.9869-1.777)	3.5	0.061
DNM1L	0.2785	1.321 (0.9863-1.77)	3.49	0.062
PXN	0.2759	1.318 (0.9848-1.763)	3.45	0.063
MED21	0.2767	1.319 (0.9852-1.765)	3.46	0.063
SF3B6	0.2764	1.318 (0.9841-1.766)	3.43	0.064
COASY	0.2762	1.318 (0.9841-1.765)	3.43	0.064
C1orf116	-0.276	0.7588 (0.5667-1.016)	3.43	0.064
KRT18	0.2767	1.319 (0.984-1.768)	3.43	0.064
HMGB2	0.2764	1.318 (0.9843-1.766)	3.44	0.064
ATP13A3	0.2755	1.317 (0.9842-1.763)	3.43	0.064
CDH3	0.2733	1.314 (0.9821-1.759)	3.38	0.066
HIF1A	0.2739	1.315 (0.9807-1.764)	3.35	0.067
UBE2L3	0.2732	1.314 (0.9814-1.76)	3.36	0.067
BEX2	-0.2707	0.7628 (0.5703-1.02)	3.33	0.068
PPP1R14B	0.2736	1.315 (0.98-1.763)	3.33	0.068
RRS1	0.2723	1.313 (0.9806-1.758)	3.34	0.068
C11orf68	0.2713	1.312 (0.9798-1.756)	3.32	0.068
AZIN1	0.272	1.313 (0.98-1.758)	3.33	0.068
CDC34	0.27	1.31 (0.9782-1.754)	3.28	0.07
WBP11	0.2673	1.306 (0.9765-1.748)	3.24	0.072
DYNLRB1	0.2686	1.308 (0.975-1.755)	3.21	0.073
H1FX	0.2668	1.306 (0.9752-1.749)	3.21	0.073
MSH2	0.2668	1.306 (0.9757-1.747)	3.22	0.073
GGCT	0.2659	1.305 (0.9741-1.747)	3.18	0.074
SLC25A3	0.2669	1.306 (0.9737-1.752)	3.18	0.075
NSUN2	0.2631	1.301 (0.9728-1.74)	3.15	0.076
NDRG1	0.2633	1.301 (0.9728-1.741)	3.15	0.076
BCAS2	0.2641	1.302 (0.9714-1.746)	3.12	0.077
EBP	0.2642	1.302 (0.9719-1.745)	3.13	0.077
PBXIP1	-0.2636	0.7683 (0.5734-1.029)	3.12	0.077
GSS	0.2639	1.302 (0.9719-1.744)	3.13	0.077
PSMC5	0.2621	1.3 (0.9714-1.739)	3.11	0.078
RAB1A	0.2614	1.299 (0.9698-1.739)	3.08	0.079
ST14	0.2603	1.297 (0.9699-1.735)	3.08	0.079
WDR18	0.2606	1.298 (0.9701-1.736)	3.08	0.079
NT5C3B	0.2612	1.299 (0.9694-1.739)	3.07	0.08
NOP2	0.2601	1.297 (0.9698-1.735)	3.07	0.08
CHMP1A	0.2602	1.297 (0.9691-1.736)	3.06	0.08
TM9SF4	0.2591	1.296 (0.9687-1.733)	3.05	0.081
CLNS1A	0.26	1.297 (0.9689-1.736)	3.05	0.081
ARHGDIA	0.26	1.297 (0.9687-1.736)	3.05	0.081
RTN4	0.2589	1.295 (0.968-1.734)	3.03	0.082
UBTD1	-0.2571	0.7733 (0.578-1.035)	3	0.083
DSP	0.2579	1.294 (0.967-1.732)	3.01	0.083
DPP3	0.2571	1.293 (0.9664-1.731)	2.99	0.084
NOP56	0.2559	1.292 (0.9657-1.728)	2.97	0.085
SART1	0.2564	1.292 (0.9653-1.73)	2.97	0.085
PNMA5	-0.2572	0.7732 (0.5766-1.037)	2.95	0.086
PRPF31	0.2548	1.29 (0.9642-1.727)	2.94	0.086
DKC1	0.2548	1.29 (0.9645-1.726)	2.95	0.086
HSP90B1	0.2549	1.29 (0.9642-1.727)	2.94	0.086
ZDHHC4	0.2546	1.29 (0.9635-1.727)	2.92	0.087
PSMA6	0.2561	1.292 (0.9631-1.733)	2.92	0.087
DCBLD2	0.2535	1.289 (0.9633-1.724)	2.92	0.088
SLC35F6	0.255	1.29 (0.9631-1.729)	2.92	0.088
SYTL1	-0.2551	0.7748 (0.5782-1.038)	2.92	0.088
SIGMAR1	0.255	1.29 (0.9615-1.732)	2.88	0.089
RTN3	0.251	1.285 (0.9605-1.72)	2.85	0.091
NOLC1	0.2503	1.284 (0.9608-1.717)	2.86	0.091
PRAME	0.252	1.287 (0.9606-1.723)	2.86	0.091
H1F0	0.2503	1.284 (0.9603-1.718)	2.84	0.092
ENOPH1	0.2519	1.287 (0.9594-1.725)	2.83	0.092
UBE2E1	0.251	1.285 (0.9586-1.724)	2.81	0.093
VPS25	0.2504	1.285 (0.9593-1.72)	2.83	0.093
E2F4	0.2482	1.282 (0.9587-1.714)	2.81	0.094
NCBP2	0.2483	1.282 (0.9584-1.714)	2.8	0.094
ITPA	0.2488	1.282 (0.9586-1.716)	2.81	0.094
SLBP	0.2494	1.283 (0.9588-1.718)	2.81	0.094
ACTR3	0.2471	1.28 (0.9558-1.715)	2.74	0.098
SOD3	-0.2441	0.7834 (0.5853-1.049)	2.69	0.1
TAF13	0.2446	1.277 (0.9542-1.709)	2.71	0.1
ZC3H15	0.2429	1.275 (0.953-1.705)	2.68	0.1
UBC	0.2428	1.275 (0.9516-1.708)	2.65	0.1
RPF1	0.2442	1.277 (0.9537-1.709)	2.69	0.1
SARAF	-0.243	0.7843 (0.5863-1.049)	2.68	0.1
CANT1	0.2438	1.276 (0.9536-1.708)	2.69	0.1
RAB10	0.2426	1.275 (0.952-1.706)	2.66	0.1
SF3B2	0.2408	1.272 (0.9509-1.702)	2.63	0.1
RAB7A	0.2427	1.275 (0.9518-1.707)	2.65	0.1
MLF1	-0.2444	0.7832 (0.5847-1.049)	2.69	0.1
EIF1	0.2371	1.268 (0.9466-1.697)	2.53	0.11
TMEM123	0.2345	1.264 (0.9447-1.692)	2.49	0.11
HSPA8	0.2348	1.265 (0.9446-1.693)	2.49	0.11
SNX6	0.2364	1.267 (0.9458-1.696)	2.52	0.11
TRIB3	0.239	1.27 (0.9477-1.702)	2.56	0.11
GPRC5C	-0.2404	0.7863 (0.5876-1.052)	2.62	0.11
TOMM70	0.2368	1.267 (0.9463-1.697)	2.53	0.11
DNAJB11	0.2375	1.268 (0.9471-1.698)	2.54	0.11
EFS	-0.2348	0.7907 (0.5911-1.058)	2.5	0.11
ERRFI1	0.238	1.269 (0.9485-1.697)	2.57	0.11
JAG1	0.2406	1.272 (0.9505-1.702)	2.62	0.11
MEST	0.2346	1.264 (0.9451-1.691)	2.5	0.11
MARS	0.2375	1.268 (0.9478-1.696)	2.56	0.11
RALA	0.2354	1.265 (0.9463-1.692)	2.52	0.11
LMNB1	0.2402	1.272 (0.9504-1.701)	2.62	0.11
DPP7	-0.2401	0.7866 (0.5877-1.053)	2.61	0.11
EIF1AX	0.2392	1.27 (0.9483-1.702)	2.57	0.11
XPO1	0.2286	1.257 (0.94-1.681)	2.38	0.12
VPS26A	0.235	1.265 (0.9434-1.696)	2.47	0.12
PSMD3	0.2299	1.258 (0.9402-1.684)	2.39	0.12
C8orf33	0.2335	1.263 (0.9425-1.693)	2.44	0.12
SDHA	0.2332	1.263 (0.9426-1.691)	2.45	0.12
SKP2	0.228	1.256 (0.9391-1.68)	2.36	0.12
NACC1	0.2327	1.262 (0.9432-1.689)	2.45	0.12
UBXN1	0.2332	1.263 (0.942-1.692)	2.43	0.12
CDC123	0.2326	1.262 (0.9415-1.691)	2.42	0.12
MYL6B	0.2295	1.258 (0.9385-1.686)	2.36	0.12
DDB1	0.223	1.25 (0.9341-1.672)	2.25	0.13
ZNF185	0.2272	1.255 (0.9383-1.679)	2.34	0.13
ATP2C1	0.2276	1.256 (0.9378-1.681)	2.34	0.13
CD81	-0.2231	0.8 (0.5979-1.071)	2.25	0.13
SLC20A1	0.2245	1.252 (0.9353-1.675)	2.28	0.13
ZDHHC12	0.226	1.254 (0.9371-1.677)	2.32	0.13
B3GNT8	-0.2259	0.7978 (0.5957-1.069)	2.3	0.13
UBE2E3	0.2212	1.248 (0.9328-1.669)	2.22	0.14
TMEM63A	-0.224	0.7993 (0.5938-1.076)	2.18	0.14
WDR45B	0.2197	1.246 (0.9313-1.666)	2.19	0.14
GANAB	0.219	1.245 (0.931-1.664)	2.18	0.14
BIK	0.2195	1.245 (0.9308-1.667)	2.18	0.14
ESRP1	0.2179	1.243 (0.9292-1.664)	2.15	0.14
SSR3	0.2208	1.247 (0.9315-1.67)	2.2	0.14
KEAP1	0.2151	1.24 (0.9266-1.659)	2.09	0.15
DCTN2	0.2163	1.241 (0.9251-1.666)	2.08	0.15
CENPB	0.2137	1.238 (0.9253-1.657)	2.07	0.15
FTSJ1	0.2121	1.236 (0.9238-1.655)	2.04	0.15
ALOX15B	-0.2119	0.809 (0.6046-1.083)	2.03	0.15
MMD	0.2123	1.237 (0.9232-1.656)	2.03	0.15
TP53INP1	-0.2166	0.8052 (0.599-1.082)	2.06	0.15
NINJ2	-0.2143	0.8071 (0.6033-1.08)	2.08	0.15
ABHD14B	-0.2142	0.8072 (0.6032-1.08)	2.08	0.15
WDR34	0.2159	1.241 (0.9267-1.662)	2.1	0.15
MAPRE1	0.2118	1.236 (0.9231-1.655)	2.02	0.15
DDX1	0.2108	1.235 (0.9221-1.653)	2	0.16
SLC6A8	0.2094	1.233 (0.9213-1.65)	1.98	0.16
HDAC1	0.2081	1.231 (0.92-1.648)	1.96	0.16
LRPPRC	0.21	1.234 (0.9219-1.651)	2	0.16
CSE1L	0.2084	1.232 (0.9212-1.647)	1.98	0.16
GOT2	0.2108	1.235 (0.9218-1.654)	2	0.16
TMEM230	0.2102	1.234 (0.9215-1.652)	1.99	0.16
PGK1	0.2034	1.226 (0.9164-1.639)	1.88	0.17
STIP1	0.2057	1.228 (0.9186-1.643)	1.93	0.17
SET	0.2037	1.226 (0.9159-1.641)	1.88	0.17
PNMA1	0.2052	1.228 (0.9181-1.642)	1.92	0.17
PCMT1	0.2025	1.225 (0.915-1.639)	1.86	0.17
BASP1	0.2061	1.229 (0.9175-1.646)	1.91	0.17
SAE1	0.2007	1.222 (0.9126-1.637)	1.81	0.18
SNRPF	0.1971	1.218 (0.9104-1.629)	1.76	0.18
CS	0.1977	1.219 (0.9112-1.63)	1.78	0.18
FADS2	0.1978	1.219 (0.9105-1.631)	1.77	0.18
SCARB1	0.1994	1.221 (0.9128-1.632)	1.81	0.18
MRPL45	0.2002	1.222 (0.9118-1.637)	1.8	0.18
LAMC1	0.1972	1.218 (0.9106-1.629)	1.77	0.18
MAGEF1	0.1989	1.22 (0.9123-1.632)	1.8	0.18
PABPC1	0.1956	1.216 (0.9094-1.626)	1.74	0.19
DRAP1	0.1923	1.212 (0.9063-1.621)	1.68	0.19
MAZ	0.1945	1.215 (0.9084-1.624)	1.72	0.19
GRINA	0.1931	1.213 (0.906-1.624)	1.68	0.19
CCDC124	0.1955	1.216 (0.9089-1.627)	1.73	0.19
RAP2B	0.1965	1.217 (0.9099-1.628)	1.75	0.19
ITM2B	-0.1954	0.8225 (0.6141-1.102)	1.72	0.19
DDX39A	0.1923	1.212 (0.9064-1.621)	1.68	0.19
RPIA	-0.1972	0.8211 (0.6123-1.101)	1.74	0.19
TFRC	0.19	1.209 (0.9038-1.618)	1.64	0.2
TBL1XR1	0.1907	1.21 (0.9046-1.619)	1.65	0.2
DOK4	-0.1915	0.8257 (0.616-1.107)	1.64	0.2
PPP3R1	0.1902	1.209 (0.9041-1.618)	1.64	0.2
SF3A2	0.1907	1.21 (0.905-1.618)	1.65	0.2
GHITM	0.1916	1.211 (0.9045-1.622)	1.65	0.2
CNP	0.1892	1.208 (0.9035-1.616)	1.63	0.2
CPD	0.1883	1.207 (0.9022-1.615)	1.61	0.2
PATL1	0.192	1.212 (0.9059-1.621)	1.67	0.2
RBBP7	0.1866	1.205 (0.9006-1.613)	1.58	0.21
THEM6	-0.1864	0.83 (0.62-1.111)	1.57	0.21
BAX	-0.1857	0.8305 (0.6197-1.113)	1.54	0.21
PTGES2	0.1807	1.198 (0.8959-1.602)	1.49	0.22
TOMM34	0.1834	1.201 (0.897-1.609)	1.51	0.22
DEK	0.1832	1.201 (0.8979-1.607)	1.52	0.22
PLIN2	0.1821	1.2 (0.8968-1.605)	1.5	0.22
TPD52L2	0.1804	1.198 (0.8953-1.602)	1.48	0.22
ANXA7	0.1844	1.203 (0.8983-1.61)	1.54	0.22
MAGEA3	0.1764	1.193 (0.8921-1.595)	1.42	0.23
SLC22A3	-0.1786	0.8364 (0.6251-1.119)	1.45	0.23
LIN28A	-0.1797	0.8355 (0.624-1.119)	1.45	0.23
CIRBP	-0.1787	0.8364 (0.6242-1.121)	1.43	0.23
PTGES	0.1768	1.193 (0.8926-1.595)	1.42	0.23
TUSC3	0.1793	1.196 (0.8949-1.599)	1.46	0.23
TCEAL9	0.1742	1.19 (0.89-1.592)	1.38	0.24
HGH1	0.1753	1.192 (0.8897-1.596)	1.38	0.24
FN3KRP	0.1742	1.19 (0.8898-1.592)	1.38	0.24
BEX3	0.1754	1.192 (0.8903-1.595)	1.39	0.24
ACSL5	-0.1755	0.8391 (0.627-1.123)	1.39	0.24
LSG1	0.1739	1.19 (0.8897-1.592)	1.37	0.24
SIX2	-0.172	0.8419 (0.6293-1.126)	1.34	0.25
H2AFV	0.1705	1.186 (0.8863-1.587)	1.32	0.25
SHARPIN	0.1722	1.188 (0.8866-1.592)	1.33	0.25
YBX3	0.168	1.183 (0.8844-1.582)	1.28	0.26
MYC	0.1659	1.18 (0.8829-1.578)	1.25	0.26
POLDIP2	0.1668	1.182 (0.883-1.581)	1.26	0.26
SNRPB2	0.1669	1.182 (0.8832-1.581)	1.26	0.26
PHGDH	0.1677	1.183 (0.8829-1.584)	1.27	0.26
CDC25B	-0.1653	0.8477 (0.6332-1.135)	1.23	0.27
SLC39A4	0.164	1.178 (0.8792-1.579)	1.21	0.27
CEBPZ	0.1652	1.18 (0.8821-1.577)	1.24	0.27
PSMB2	0.1652	1.18 (0.8801-1.581)	1.22	0.27
RAB2A	0.1658	1.18 (0.8816-1.58)	1.24	0.27
DUSP5	0.1638	1.178 (0.8805-1.576)	1.22	0.27
FMO5	-0.1605	0.8517 (0.637-1.139)	1.17	0.28
SNRPD3	0.1599	1.173 (0.8776-1.569)	1.16	0.28
EI24	0.1596	1.173 (0.8757-1.571)	1.15	0.28
TARS	0.1566	1.17 (0.8747-1.564)	1.12	0.29
DDX21	0.1579	1.171 (0.8758-1.566)	1.13	0.29
TUBB4B	0.1576	1.171 (0.875-1.566)	1.13	0.29
HSPA13	0.1589	1.172 (0.875-1.57)	1.13	0.29
GIT1	0.1533	1.166 (0.8719-1.558)	1.07	0.3
PEG10	-0.1552	0.8563 (0.6395-1.147)	1.09	0.3
RHPN1	-0.1525	0.8586 (0.6412-1.15)	1.05	0.31
ERAL1	0.1513	1.163 (0.8701-1.555)	1.04	0.31
EIF3A	0.1511	1.163 (0.87-1.555)	1.04	0.31
TCF3	-0.1507	0.8601 (0.6419-1.152)	1.02	0.31
TCEA1	0.1513	1.163 (0.8696-1.556)	1.04	0.31
GNPDA1	0.1508	1.163 (0.8687-1.556)	1.03	0.31
CDKN2A	0.1509	1.163 (0.8691-1.556)	1.03	0.31
PUF60	0.1496	1.161 (0.8682-1.553)	1.02	0.31
HMGB3	-0.1485	0.862 (0.6444-1.153)	1	0.32
ATIC	0.1465	1.158 (0.8657-1.548)	0.98	0.32
SYPL1	0.147	1.158 (0.8659-1.55)	0.98	0.32
NPDC1	0.1471	1.158 (0.8661-1.55)	0.98	0.32
EXOSC4	0.1452	1.156 (0.8634-1.549)	0.95	0.33
EXOSC5	0.1457	1.157 (0.8648-1.547)	0.96	0.33
SMARCB1	0.1437	1.155 (0.8634-1.544)	0.94	0.33
NRBP1	0.1461	1.157 (0.8651-1.548)	0.97	0.33
AQP3	-0.141	0.8685 (0.6492-1.162)	0.9	0.34
RASSF7	-0.1421	0.8675 (0.6481-1.161)	0.91	0.34
AKIRIN2	0.1382	1.148 (0.8584-1.536)	0.87	0.35
EMD	-0.1394	0.8699 (0.6506-1.163)	0.89	0.35
PREB	0.1384	1.148 (0.859-1.535)	0.87	0.35
MDK	0.1377	1.148 (0.8576-1.536)	0.86	0.35
KPNA3	0.1374	1.147 (0.8576-1.535)	0.86	0.35
ARF4	0.1393	1.15 (0.8595-1.537)	0.88	0.35
YPEL3	-0.1372	0.8718 (0.652-1.166)	0.86	0.35
PGAM5	0.1358	1.146 (0.8569-1.531)	0.84	0.36
USP39	0.1385	1.149 (0.8562-1.541)	0.85	0.36
BNIP3	0.1352	1.145 (0.8564-1.53)	0.83	0.36
HMGCS1	0.1346	1.144 (0.8557-1.53)	0.82	0.36
MAP2K2	0.1367	1.147 (0.8575-1.533)	0.85	0.36
MORF4L2	0.1325	1.142 (0.8542-1.526)	0.8	0.37
CHMP4B	0.13	1.139 (0.8516-1.523)	0.77	0.38
DDOST	0.1317	1.141 (0.8526-1.527)	0.79	0.38
VAT1	0.1306	1.14 (0.8523-1.524)	0.78	0.38
MEGF6	-0.1301	0.878 (0.6556-1.176)	0.76	0.38
DHCR7	0.1293	1.138 (0.8514-1.521)	0.76	0.38
NELFB	0.1305	1.139 (0.8519-1.524)	0.77	0.38
CDCA7	0.1313	1.14 (0.8529-1.525)	0.79	0.38
DVL3	0.1306	1.14 (0.8524-1.523)	0.78	0.38
SLC1A5	0.1264	1.135 (0.8486-1.517)	0.73	0.39
MAF1	0.1289	1.138 (0.8483-1.525)	0.74	0.39
ELOC	0.1247	1.133 (0.847-1.515)	0.71	0.4
ERMP1	0.123	1.131 (0.8459-1.512)	0.69	0.41
NCEH1	0.1217	1.129 (0.844-1.512)	0.67	0.41
MGLL	-0.1237	0.8836 (0.6603-1.182)	0.69	0.41
ENO2	0.1219	1.13 (0.845-1.51)	0.68	0.41
CAPN8	-0.1234	0.8839 (0.6591-1.186)	0.68	0.41
SCRIB	0.1197	1.127 (0.8431-1.507)	0.65	0.42
LONP1	0.1201	1.128 (0.8426-1.509)	0.65	0.42
MAGEA12	-0.1186	0.8882 (0.6645-1.187)	0.64	0.42
MRPS26	0.1188	1.126 (0.8414-1.507)	0.64	0.42
PTMS	0.1162	1.123 (0.8397-1.503)	0.61	0.43
DNAJB1	0.1173	1.124 (0.8409-1.504)	0.63	0.43
ACAA2	0.1178	1.125 (0.8415-1.504)	0.63	0.43
SFXN4	0.1159	1.123 (0.8396-1.502)	0.61	0.43
WDR43	0.1173	1.124 (0.8411-1.503)	0.63	0.43
MCM3	0.1144	1.121 (0.8389-1.498)	0.6	0.44
COPB2	0.1145	1.121 (0.8386-1.499)	0.6	0.44
MFSD3	0.1134	1.12 (0.8378-1.497)	0.59	0.44
DEGS1	0.1136	1.12 (0.8375-1.499)	0.59	0.44
NCAPH2	0.1118	1.118 (0.8364-1.495)	0.57	0.45
C20orf27	0.1115	1.118 (0.8363-1.494)	0.57	0.45
PKN1	0.1128	1.119 (0.8372-1.497)	0.58	0.45
IRAK1	0.1114	1.118 (0.836-1.495)	0.56	0.45
SEC61A1	0.1107	1.117 (0.8357-1.493)	0.56	0.45
PIM1	0.1127	1.119 (0.8371-1.497)	0.58	0.45
SFTA2	-0.1101	0.8957 (0.6697-1.198)	0.55	0.46
CRKL	0.1089	1.115 (0.8334-1.492)	0.54	0.46
APMAP	-0.109	0.8967 (0.6708-1.199)	0.54	0.46
MAGOH	0.1059	1.112 (0.8314-1.487)	0.51	0.47
ATP5F1A	-0.1083	0.8974 (0.6709-1.2)	0.53	0.47
MRTO4	0.1049	1.111 (0.8292-1.488)	0.5	0.48
SLC29A2	0.1057	1.112 (0.8313-1.486)	0.51	0.48
HSD17B10	0.105	1.111 (0.8308-1.485)	0.5	0.48
ALPL	-0.1045	0.9007 (0.6733-1.205)	0.5	0.48
MBD6	-0.1041	0.9011 (0.6732-1.206)	0.49	0.48
ATP6V1A	0.1018	1.107 (0.8279-1.481)	0.47	0.49
FAM32A	0.102	1.107 (0.8282-1.481)	0.47	0.49
NSDHL	0.1014	1.107 (0.8278-1.48)	0.47	0.49
MOGS	-0.1028	0.9023 (0.6741-1.208)	0.48	0.49
COL2A1	-0.09934	0.9054 (0.6773-1.21)	0.45	0.5
PRPS1	-0.09937	0.9054 (0.6772-1.211)	0.45	0.5
KIF1A	-0.09695	0.9076 (0.6779-1.215)	0.42	0.51
PSAT1	0.09878	1.104 (0.8255-1.476)	0.44	0.51
STMN1	0.09851	1.104 (0.8248-1.476)	0.44	0.51
CDV3	0.09693	1.102 (0.8243-1.473)	0.43	0.51
MYCN	0.09802	1.103 (0.8249-1.475)	0.44	0.51
SCD	0.09791	1.103 (0.825-1.474)	0.44	0.51
ABHD12	-0.09559	0.9088 (0.6793-1.216)	0.41	0.52
GSDMD	-0.09603	0.9084 (0.679-1.215)	0.42	0.52
EEF1D	0.09384	1.098 (0.8215-1.469)	0.4	0.53
AK1	-0.09421	0.9101 (0.6806-1.217)	0.4	0.53
RBBP8	-0.0934	0.9108 (0.6813-1.218)	0.4	0.53
TSPAN6	0.0906	1.095 (0.8177-1.466)	0.37	0.54
ARMC1	0.09042	1.095 (0.8183-1.464)	0.37	0.54
DNAJA1	0.08743	1.091 (0.8165-1.459)	0.35	0.55
TMEM203	0.08789	1.092 (0.816-1.461)	0.35	0.55
MVP	-0.08564	0.9179 (0.686-1.228)	0.33	0.56
SGTA	0.08634	1.09 (0.8153-1.458)	0.34	0.56
SAMD1	-0.08672	0.9169 (0.6854-1.227)	0.34	0.56
PAK1IP1	0.08631	1.09 (0.8145-1.459)	0.34	0.56
SINHCAF	0.08507	1.089 (0.814-1.456)	0.33	0.57
MUC1	-0.08342	0.92 (0.6877-1.231)	0.32	0.57
KIAA2013	0.08313	1.087 (0.8127-1.453)	0.31	0.57
SEPHS2	0.08527	1.089 (0.8143-1.456)	0.33	0.57
ACLY	0.08386	1.087 (0.8134-1.454)	0.32	0.57
GLUD1	0.0839	1.088 (0.8128-1.455)	0.32	0.57
CDH2	0.08228	1.086 (0.8118-1.452)	0.31	0.58
CDK4	0.08098	1.084 (0.8111-1.45)	0.3	0.58
PPIH	0.08219	1.086 (0.8119-1.452)	0.31	0.58
EYA2	-0.07986	0.9232 (0.6902-1.235)	0.29	0.59
SLC25A39	0.07991	1.083 (0.8087-1.451)	0.29	0.59
B3GAT3	0.07772	1.081 (0.8086-1.445)	0.28	0.6
CDK16	0.07794	1.081 (0.8083-1.446)	0.28	0.6
IARS	0.07662	1.08 (0.8077-1.443)	0.27	0.6
PAIP1	0.07654	1.08 (0.8073-1.444)	0.27	0.61
POLR2E	0.07348	1.076 (0.8053-1.438)	0.25	0.62
NAPRT	0.07096	1.074 (0.8023-1.437)	0.23	0.63
GDI1	-0.07088	0.9316 (0.696-1.247)	0.23	0.63
TM7SF3	0.07093	1.074 (0.8031-1.435)	0.23	0.63
TRADD	-0.06969	0.9327 (0.6976-1.247)	0.22	0.64
ALDOC	-0.06832	0.934 (0.6984-1.249)	0.21	0.64
MROH6	-0.06917	0.9332 (0.6981-1.247)	0.22	0.64
COPG1	0.07012	1.073 (0.8017-1.435)	0.22	0.64
NUP210	0.06946	1.072 (0.802-1.433)	0.22	0.64
CUEDC2	-0.06902	0.9333 (0.6975-1.249)	0.22	0.64
ABO	-0.06879	0.9335 (0.6976-1.249)	0.21	0.64
NT5DC2	0.06788	1.07 (0.8007-1.43)	0.21	0.65
INSIG1	0.06732	1.07 (0.8004-1.429)	0.21	0.65
RPS6KA2	-0.06621	0.9359 (0.7002-1.251)	0.2	0.65
SLC25A5	0.06613	1.068 (0.7982-1.43)	0.2	0.66
NCLN	0.06362	1.066 (0.7971-1.425)	0.18	0.67
OXCT1	0.06356	1.066 (0.7965-1.426)	0.18	0.67
SURF2	0.0616	1.064 (0.794-1.425)	0.17	0.68
FUNDC1	-0.06064	0.9412 (0.7043-1.258)	0.17	0.68
NRBP2	0.06119	1.063 (0.7944-1.423)	0.17	0.68
DGAT1	0.05933	1.061 (0.7939-1.418)	0.16	0.69
M6PR	0.05907	1.061 (0.7933-1.419)	0.16	0.69
RAB5C	0.05965	1.061 (0.7943-1.419)	0.16	0.69
HM13	0.05724	1.059 (0.7922-1.415)	0.15	0.7
CLIC3	0.05664	1.058 (0.7915-1.415)	0.15	0.7
CFI	-0.05416	0.9473 (0.7088-1.266)	0.13	0.71
MLPH	-0.05471	0.9468 (0.7082-1.266)	0.14	0.71
PYCR1	0.05227	1.054 (0.788-1.409)	0.12	0.72
H2AFY2	0.05388	1.055 (0.7896-1.411)	0.13	0.72
CALR	-0.05111	0.9502 (0.7109-1.27)	0.12	0.73
ZNF622	0.05066	1.052 (0.7871-1.406)	0.12	0.73
PDCD6	-0.04854	0.9526 (0.7124-1.274)	0.11	0.74
PAX9	-0.04912	0.9521 (0.7118-1.274)	0.11	0.74
HRAS	0.04983	1.051 (0.7847-1.408)	0.11	0.74
LAPTM4B	-0.0491	0.9521 (0.7119-1.273)	0.11	0.74
TMEM70	0.04822	1.049 (0.7844-1.404)	0.11	0.75
FAM50A	0.0472	1.048 (0.784-1.402)	0.1	0.75
CIAO1	0.04628	1.047 (0.7833-1.4)	0.1	0.75
ATF4	0.0459	1.047 (0.7825-1.401)	0.1	0.76
PDIA4	0.04529	1.046 (0.7826-1.399)	0.09	0.76
GNG5	0.0443	1.045 (0.781-1.399)	0.09	0.77
TUBB2B	0.04286	1.044 (0.7807-1.395)	0.08	0.77
TSEN34	0.0433	1.044 (0.7812-1.396)	0.09	0.77
DDX49	0.0415	1.042 (0.7795-1.394)	0.08	0.78
KIF22	0.04055	1.041 (0.7788-1.392)	0.07	0.78
VBP1	0.04219	1.043 (0.78-1.395)	0.08	0.78
DDIT3	-0.03965	0.9611 (0.7188-1.285)	0.07	0.79
SRSF7	-0.03917	0.9616 (0.7195-1.285)	0.07	0.79
PDIA5	-0.03879	0.962 (0.7197-1.286)	0.07	0.79
MMP12	0.03694	1.038 (0.7759-1.388)	0.06	0.8
SRSF3	-0.03796	0.9628 (0.7201-1.287)	0.07	0.8
CPSF1	-0.03475	0.9658 (0.7222-1.292)	0.05	0.81
IPO5	0.03606	1.037 (0.7751-1.387)	0.06	0.81
STX5	-0.03178	0.9687 (0.7241-1.296)	0.05	0.83
PARP10	0.03039	1.031 (0.771-1.378)	0.04	0.84
APOBEC3B	0.02961	1.03 (0.7706-1.377)	0.04	0.84
SLC52A2	0.03042	1.031 (0.7707-1.379)	0.04	0.84
RRAGA	-0.02883	0.9716 (0.7266-1.299)	0.04	0.85
EXT2	-0.02706	0.9733 (0.7278-1.302)	0.03	0.86
ALG1L	0.02696	1.027 (0.7686-1.373)	0.03	0.86
RALY	-0.02496	0.9754 (0.7296-1.304)	0.03	0.87
VPS28	-0.02223	0.978 (0.7316-1.307)	0.02	0.88
B4GALT2	0.02136	1.022 (0.7636-1.367)	0.02	0.89
IDH3G	0.02047	1.021 (0.7635-1.364)	0.02	0.89
PSMD10	-0.01976	0.9804 (0.7334-1.311)	0.02	0.89
GPAA1	0.01903	1.019 (0.7624-1.362)	0.02	0.9
ZNF703	0.01869	1.019 (0.7623-1.362)	0.02	0.9
FKBP1A	0.01822	1.018 (0.7619-1.361)	0.02	0.9
CTNNAL1	0.01915	1.019 (0.7621-1.363)	0.02	0.9
TRIT1	-0.01778	0.9824 (0.7343-1.314)	0.01	0.9
HMGN2	0.01696	1.017 (0.7606-1.36)	0.01	0.91
ATN1	0.01698	1.017 (0.7609-1.36)	0.01	0.91
TCEAL8	-0.01748	0.9827 (0.7351-1.314)	0.01	0.91
MLLT11	0.01519	1.015 (0.7594-1.357)	0.01	0.92
FZD6	-0.01572	0.9844 (0.7364-1.316)	0.01	0.92
GDI2	-0.01409	0.986 (0.7366-1.32)	0.01	0.92
AGR3	0.01241	1.012 (0.7566-1.355)	0.01	0.93
MED10	0.0126	1.013 (0.7576-1.354)	0.01	0.93
PCGF2	0.01368	1.014 (0.7582-1.355)	0.01	0.93
TSTA3	0.01065	1.011 (0.7556-1.352)	0.01	0.94
CPNE1	0.01197	1.012 (0.7571-1.353)	0.01	0.94
SLC2A3	0.01019	1.01 (0.7556-1.351)	0	0.95
OS9	-0.007098	0.9929 (0.7428-1.327)	0	0.96
TMEM173	-0.006327	0.9937 (0.7432-1.329)	0	0.97
HMGN4	0.002791	1.003 (0.7502-1.34)	0	0.98
LAGE3	0.003187	1.003 (0.7504-1.341)	0	0.98
THAP7	-0.00438	0.9956 (0.7449-1.331)	0	0.98
NRSN2	-0.0009896	0.999 (0.7475-1.335)	0	0.99
CXCL16	0.001698	1.002 (0.7482-1.341)	0	0.99
GINM1	-8.453e-05	0.9999 (0.748-1.337)	0	1
EPCAM	0.0007293	1.001 (0.7486-1.338)	0	1
