# Supplementary material for: Development and validation of an immune‐related prognostic signature in lung adenocarcinoma
Source: Cancer Med. 2020 Jun 26;9(16):5960–75. doi: 10.1002/cam4.3240 (PMC7433810; doi:10.1002/cam4.3240)
Supplement: Supplementary file 5 — Table S2 [file CAM4-9-5960-s005.xlsx]

## Sheet: Gene list
TMEM51
HERPUD1
FGL2
ADA2
FOLR2
SASH3
PTPRC
CORO1C
LTB
RANGAP1
RRM2
PTGES3
LMNB2
FKBP3
NUSAP1
ECT2
CCT7
FUCA2
AHSA1
CKAP4
OSGIN2
DERA
PPIA
FOSL1
KPNA2
RUVBL2
SNRPA
PSMB7
CBX3
PXMP4
SFTA3
EIF4G1
PSME3
DARS
HSPD1
RACGAP1
AP2M1
TUBA1B
POLD2
TMX1
FKBP4
BZW2
TACC3
MCM4
PSMD2
GTF3C6
SEMA4B
RALB
BIRC5
CCNB1
SFTPB
BOP1
SEC13
ST3GAL4
CACNA2D2
TPX2
PSMD11
FOXM1
FAM136A
ZWINT
CCNB2
PPM1G
TXNDC11
MRPL51
SLC38A1
TTLL12
GAPDH
SUSD2
LDHA
TPI1
GOLT1B
CMAS
CFL1
NBDY
YWHAG
FARSB
PSMC3
TRIP13
PTTG1
P4HA1
CISH
EIF2S2
GGT6
FOLR1
SQLE
TRIM28
TMPRSS2
LRRC59
TIMELESS
ITGA6
TMX2
KIFC1
CCT4
TOP2A
USP5
KPNB1
MTHFD2
RAC1
MRPL47
ARNTL2
EIF6
UBE2T
PCBP2
RDX
EIF4A3
VDAC2
CYP4B1
STRAP
KCNQ1
TUBA4A
ATAD2
CTSH
CDCA5
TUBA1C
STC1
RNASE1
UBALD2
CDCP1
UBE2S
MRPL15
IGF2BP2
ADIPOR2
CEP55
EIF2S3
SLC27A4
PSMA5
DARS2
TFG
MDH1
RRM1
NPC2
DDX56
PCNA
