# Supplementary material for: Development and validation of an immune‐related prognostic signature in lung adenocarcinoma
Source: Cancer Med. 2020 Jun 26;9(16):5960–75. doi: 10.1002/cam4.3240 (PMC7433810; doi:10.1002/cam4.3240)
Supplement: Supplementary file 6 — Table S3 [file CAM4-9-5960-s006.xlsx]

## Sheet: Sheet1
Li et al		Yue et al		Song et al
Symbol	Coefficient	Symbol	Coefficient	Symbol	Coefficient
SLCO4C1	0.0766	ADAM12	0.3619	PSMC6	0.1094
ELAC1	0.0024	BTK	-0.4048	LIFR	-0.0248509
HLF	0.0073	ERG	0.2396	PIK3CG	-0.0446706
ZNF204P	0.0363			CTF1	-0.0144886
ST3GAL5	0.0297			RELA	0.023063
				MAP3K8	-0.197152
				HLA-DOB	-0.00247811
				LGR4	0.0201432
				RXRB	-0.0778485
				CD79A	-0.0757331
				ADIPOR2	0.0318126
				CCL20	0.103955
				PTPN6	-0.145441
				HSPA4	0.108856
				GPI	0.057002
				ADM	0.0408732
				IL22RA1	0.0450884
				ANGPTL4	0.0205998
				XCR1	-0.0460125
				AP3B1	0.0824287
				RFXAP	-0.0234246
				HSPA2	0.0609203
				IL23R	-0.697852
				PDGFB	0.073486
				DKK1	0.10659
				PAK4	0.00489375
				PSMD2	0.0246415
				VEGFC	0.116668
				SHC1	0.0898241
				HGF	-0.0454407
